# Supplementary material for: Allergen Diversity and Abundance in Different Tissues of the Redclaw Crayfish (Cherax quadricarinatus)
Source: Foods. 2024 Jan 19;13(2):315. doi: 10.3390/foods13020315 (PMC10815050; doi:10.3390/foods13020315)
Supplement: Supplementary file 1 [file foods-13-00315-s001.zip]

Archive with 2 entries (2 files):
- Supplementary Figures.zip
- Supplementary Tables.pdf
